# Supplementary material for: Impact of parental migration on oral health outcomes of left-behind school-aged children in Luchuan, southern China
Source: BMC Oral Health. 2018 Dec 11;18:207. doi: 10.1186/s12903-018-0683-3 (PMC6290493; doi:10.1186/s12903-018-0683-3)
Supplement: Supplementary file 1 — Table S1. Comparisons of oral health-related variables between various experiences of parental migration (N = 1085). (XLS 33 kb) [file 12903_2018_683_MOESM1_ESM.xls]

## Sheet: Sheet1
Supplementary Table . Comparisons of oral health-related variables between various experiences of parental migration (N = 1,085)
Varibles	Parental migration				Types of migration					Duration of migration
	Non LBC N (%)	LBC N(%)	p value		Father-only N (%)	Mother-only N (%)	Both parent N (%)	p value		≤ 6 months N(%)	≥ 7 months N(%)	p value
Gender
Boy	218 (51.4)	318 (48.1)	0.288		91 (42.7)	46 (51.7)	181 (50.4)	0.185		169 (45.8)	149 (51.0)	0.182
Girl	206 (48.6)	343 (51.9)			122 (57.3)	43 (48.3)	178 (49.6)			200 (54.2)	143 (49.0)
Age (years old)
8-9	137 (32.3)	256 (38.7)	0.063		80 (30.8)	36 (40.4)	140 (39.0)	0.484		136 (36.9)	120 (41.1)	0.078
10	101 (23.8)	157 (23.8)			101 (38.7)	22 (24.7)	82 (22.8)			84 (22.8)	73 (25.0)
11-12	186 (43.9)	248 (37.5)			80 (30.8)	31 (34.8)	137 (38.2)			149 (40.4)	99 (33.9)
Frequency Sweet snack intake
＜ once/day	288 (67.9)	462 (69.9)	0.493		154 (72.3)	62 (69.7)	246 (68.5)	0.714		258 (69.9)	204 (69.9)	0.791
≥ once/day	136 (32.1)	199 (30.1)			59 (27.7)	27 (30.3)	113 (31.5)			111 (30.1)	88 (30.1)
Frequency of sweet beverages intake
＜ once/day	299 (70.5)	490 (74.1)	0.193		159 (56.0)	65 (54.6)	266 (74.1)	0.619		280 (75.9)	210 (71.9)	0.224
≥ once/day	125 (29.5)	171 (25.9)			125 (44.0)	54 (45.4)	93 (25.9)			89 (24.1)	82 (28.1)
Frequency of drink intake with sugar added
＜ once/day	332 (78.3)	513 (77.6)	0.789		152 (71.4)	73 (82.0)	288 (80.2)	0.062		283 (76.7)	230 (78.8)	0.787
≥ once/day	92 (21.7)	148 (22.4)			61 (28.6)	16 (18.0)	71 (19.8)			86 (23.3)	62 (21.2)
Toothbrushing frequency
Not everyday	33 (7.8)	72 (10.9)			23 (10.8)	10 (11.2)	39 (10.9)	0.123		41 (11.0)	31(10.6)	0.535
Once/day	259 (61.1)	399 (60.4)	0.212		115 (54.0)	59 (66.3)	225 (62.7)			216 (58.5)	183 (62.7)
≥ twice/day	132 (31.1)	190 (28.7)			75 (35.2)	20 (22.5)	95 (26.5)			112 (30.4)	78 (26.7)
